# Supplementary material for: Computational and molecular tools for scalable rAAV-mediated genome editing
Source: Nucleic Acids Res. 2014 Dec 8;43(5):e30. doi: 10.1093/nar/gku1286 (PMC4357690; doi:10.1093/nar/gku1286)
Supplement: SUPPLEMENTARY DATA [file supp_gku1286_nar-02914-met-h-2014-File008.xls]

## Sheet: Supplementary Table 2
Supplementary Table 2. Availability of primer pairs for homology arms generation for CCDS transcripts
Chr	Total primer pairs	Number of GeneIDs	Number of GeneIDs with primer pairs	Mean (Min, Max) primer pairs pairs per GeneID	Number of exons	Number of exons or exon projections	Mean primer pairs per exon or exon projection
1	69512995	1936	1935	35905 (0, 514006)	30706	19266	3608
2	59348829	1173	1173	50596 (1039, 1032359)	24131	14440	4110
3	45008006	1019	1019	44169 (312, 343970)	18114	11242	4004
4	34945929	723	723	48335 (455, 333841)	12070	7480	4672
5	37158701	833	833	44608 (1823, 399496)	13467	8599	4321
6	40111104	986	985	40681 (0, 587604)	14729	9452	4244
7	36591180	845	842	43303 (0, 377511)	14256	8689	4211
8	27313622	631	631	43286 (2242, 493691)	9692	6296	4338
9	30183034	735	735	41065 (2709, 304571)	12460	7709	3915
10	32400141	709	709	45698 (712, 307769)	12955	7822	4142
11	37591607	1209	1209	31093 (564, 278503)	17213	10499	3580
12	36486448	978	977	37307 (0, 327386)	18230	10585	3447
13	16283217	307	307	53040 (2953, 343404)	5172	3336	4881
14	21544501	576	576	37404 (127, 326041)	9185	5734	3757
15	25193004	555	555	45393 (265, 497466)	11023	6842	3682
16	22697626	780	780	29100 (832, 235723)	12784	8077	2810
17	33594569	1099	1099	30568 (552, 281931)	18225	11251	2986
18	14114080	260	260	54285 (2680, 280214)	4913	2919	4835
19	24126997	1343	1342	17965 (0, 200915)	16717	11027	2188
20	16045428	516	516	31096 (716, 255577)	7601	4716	3402
21	8488321	207	207	41006 (834, 257131)	3560	1943	4369
22	12587412	411	410	30626 (0, 184560)	6401	3956	3182
X	26213676	791	790	33140 (0, 609638)	11216	6610	3966
Y	1502485	45	42	33389 (0, 127018)	644	410	3665
Total	709042912	18667	18655	37984 (0, 1032359)	305464	188900	3754
