# Supplementary material for: Computational and molecular tools for scalable rAAV-mediated genome editing
Source: Nucleic Acids Res. 2014 Dec 8;43(5):e30. doi: 10.1093/nar/gku1286 (PMC4357690; doi:10.1093/nar/gku1286)
Supplement: SUPPLEMENTARY DATA [file supp_gku1286_nar-02914-met-h-2014-File009.xls]

## Sheet: Supplementary Table 3
Supplementary Table 3. Generation of rAAV knock-in constructs to CCDS transcripts
		Genes			CDS exons					rAAV knock-in scenario generation			Final rAAV knock-in designs
Chr	Total Primer pairs	Gene IDs	With HA	Without HA	Projec-tions	Length (nt)	With HA	Without HA	Exon bases in HA	Scenarios attempted	Fulfilling inclusion criteria	Top cluster-cluster matches	Final designs	Covered CDS exon bases	Exons with knock-in scenarios	GeneIDs with knock-in scenarios
1	69512995	1936	1935	1	19266	3291568	19010	256	3261809	98682971589	17939845575	3416972	94321	2458945	15963	1836
2	59348829	1173	1173	0	14440	2409840	14298	142	2393797	66039636167	13721339017	3005972	70806	1769978	12173	1131
3	45008006	1019	1019	0	11242	1873772	11116	126	1858630	58763913283	10485469953	2199426	55723	1396273	9389	972
4	34945929	723	723	0	7480	1327274	7397	83	1317592	22755869146	5960948610	1716610	33122	922248	6159	668
5	37158701	833	833	0	8599	1539277	8478	121	1524783	32374600778	7795770980	1754719	39165	1040669	7012	785
6	40111104	986	985	1	9452	1657512	9381	71	1648705	47137271165	8704045531	1974059	47776	1242196	8103	944
7	36591180	845	842	3	8689	1495687	8512	177	1466002	39060122073	8443964888	1842914	41515	1048029	7098	794
8	27313622	631	631	0	6296	1064134	6240	56	1057287	28468407590	5542915791	1321896	30183	789408	5281	608
9	30183034	735	735	0	7709	1318235	7626	83	1307996	42075894709	8460647251	1551008	38620	945486	6392	683
10	32400141	709	709	0	7822	1280150	7713	109	1267144	35299155805	8419755966	1612110	37907	941366	6485	681
11	37591607	1209	1209	0	10499	1885309	10409	90	1873787	63672538254	10587844234	1846521	55147	1440631	8974	1140
12	36486448	978	977	1	10585	1683876	10399	186	1659954	51586460209	8889539471	1879921	49805	1261605	8569	932
13	16283217	307	307	0	3336	578996	3310	26	575797	11698163152	3321586043	763030	15777	406288	2812	292
14	21544501	576	576	0	5734	1025577	5645	89	1015730	29500741584	5347324364	1081117	27755	724835	4680	537
15	25193004	555	555	0	6842	1139730	6733	109	1127304	36115017241	6808348859	1174811	33975	831871	5696	532
16	22697626	780	780	0	8077	1347400	7874	203	1320715	48764669917	6909720525	1127021	38244	922067	6191	746
17	33594569	1099	1099	0	11251	1854139	11065	186	1831313	72661461774	10980375538	1782594	58280	1405717	9283	1063
18	14114080	260	260	0	2919	510066	2887	32	506128	9349118422	2646709238	635099	13328	365275	2411	247
19	24126997	1343	1342	1	11027	2157729	10458	569	2086247	47925379417	7304509228	1046677	41278	1084600	7383	1145
20	16045428	516	516	0	4716	789884	4621	95	778690	26127040594	4986921936	815097	22416	541435	3694	491
21	8488321	207	207	0	1943	323484	1926	17	321323	10379610771	2575704604	455333	10261	256940	1666	197
22	12587412	411	410	1	3956	671581	3869	87	661998	24901934940	4417526652	636466	19944	465859	3189	387
X	26213676	791	790	1	6610	1241705	6494	116	1228019	32837523036	5627470068	1293646	32224	857859	5446	708
Y	1502485	45	42	3	410	66364	397	13	65305	1826976549	297808840	72198	1928	45690	328	40
Total	709042912	18667	18655	12	188900	32533289	185858	3042	32156055	938004478165	176176093162	35005217	909500	23165270	154377	17559
