# Supplementary material for: Computational and molecular tools for scalable rAAV-mediated genome editing
Source: Nucleic Acids Res. 2014 Dec 8;43(5):e30. doi: 10.1093/nar/gku1286 (PMC4357690; doi:10.1093/nar/gku1286)
Supplement: SUPPLEMENTARY DATA [file supp_gku1286_nar-02914-met-h-2014-File010.xls]

## Sheet: Supplementary Table 4
Supplementary Table 4. Generation of rAAV knock-out constructs to CCDS transcripts
		Genes				CDS exons				rAAV knock-out scenario generation			Final rAAV knock-out designs
Chr	Total Primer pairs	Gene IDs	GeneIDs with common exon	GeneIDs with common exon non- divisible by three	GeneIDs with common exon non-divisible by three with HA	Exons	Exons present in all alternative transcripts	Exons present in all alternative transcripts non-divisible by three	Exons present in all alternative transcripts non-divisible by three with HA	Scenarios attempted	Fulfilling inclusion criteria	Top cluster-cluster matches	Final designs	Exons with knock-out scenarios	GeneIDs with knock-out scenarios
1	69512995	1936	1911	1578	1577	30706	16834	9853	9721	13581747537	3635120876	581613	15925	5066	1366
2	59348829	1173	1160	1039	1039	24131	12325	7109	7036	7686291556	2219574447	422255	11620	3834	933
3	45008006	1019	997	857	856	18114	9882	5801	5736	6784837224	2143976983	370175	9537	3068	759
4	34945929	723	715	597	596	12070	6583	3974	3930	3554933023	953232778	239970	6359	2087	551
5	37158701	833	823	698	697	13467	7665	4670	2341	5230887626	1276400540	264304	7016	2343	599
6	40111104	986	974	789	789	14729	8024	4726	4683	6120199112	1671649641	305911	8363	2638	701
7	36591180	845	838	699	699	14256	7520	4407	4321	5144261392	1463691328	277282	7292	2333	603
8	27313622	631	620	548	548	9692	5477	3309	3280	3682041307	1140992534	215156	5279	1718	490
9	30183034	735	727	599	599	12460	6711	3846	3805	5387592984	1525683288	261435	6647	2091	527
10	32400141	709	701	612	611	12955	6733	3917	3870	4536918096	1249069659	235134	6516	2099	546
11	37591607	1209	1198	886	885	17213	9266	5386	5336	9135635081	2386000952	362210	9431	3040	770
12	36486448	978	967	839	837	18230	9303	5381	5275	6418900914	1844437749	316078	8322	2690	716
13	16283217	307	302	259	259	5172	2853	1664	1653	1652012612	417961140	97772	2686	907	239
14	21544501	576	564	453	453	9185	4961	2957	2899	3637945143	1099318770	188396	4847	1549	404
15	25193004	555	549	485	485	11023	6058	3622	3554	4932253421	1374077125	206905	6178	1939	436
16	22697626	780	765	693	693	12784	7101	4278	4176	6022633758	1898566723	275843	6856	2161	584
17	33594569	1099	1093	957	955	18225	10022	5998	5879	10378380558	2650611837	378121	10371	3272	841
18	14114080	260	255	215	215	4913	2539	1460	1447	1310098151	305683931	72364	2212	740	194
19	24126997	1343	1330	1152	1144	16717	9982	5783	5510	8439174760	1861807839	293876	7409	2355	859
20	16045428	516	510	436	435	7601	4203	2513	2456	3231408796	990621355	159064	3869	1253	369
21	8488321	207	206	135	135	3560	1652	949	935	1446119880	313117361	56896	1601	509	117
22	12587412	411	403	365	365	6401	3443	2163	2102	3258887412	969838517	145653	3550	1134	310
X	26213676	791	774	564	561	11216	5672	3272	3220	4380693450	1242874913	216609	5515	1720	501
Y	1502485	45	42	32	29	644	360	200	191	235614020	81251713	12659	345	118	28
Total	709042912	18667	18424	15487	15462	305464	165169	97238	93356	126189467813	34715561999	5955681	157746	50664	13443
